# Supplementary material for: Sarcopenia as an independent prognostic marker in liposarcoma: A longitudinal analysis of body composition and survival
Source: PLoS One. 2026 Jan 30;21(1):e0327278. doi: 10.1371/journal.pone.0327278 (PMC12858005; doi:10.1371/journal.pone.0327278)
Supplement: S1 File — (XLSX) [file pone.0327278.s001.xlsx]

## Sheet: Tabelle1
Survival in m	Tumor_Grade	Radiotherapy_Received	Chemotherapy_Received	Tumor-Diameter			CRP			LDH			SMI	PSMI	PMI	VAT	SMD	t1_ECOG	t2_ECOG
74	1			4.3			45			n.a.			49.8027	17.6396	2.14776	83.3606	45.0948	0	1
31	1			7			15	36		325	n/a		48.1312	18.2833	2.46592	80.28	37.7074	0	2
7	1			1.6			0	0		188	275		45.8468	24.8515	2.02931	94.3338	51.9206	1	0
79	1			19			n/a	19		n/a	n/a		47.0485	18.2872	2.80469	87.2059	35.6862	1	1
5	1		1	22			4	0		n/a	189		54.1576	24.0898	2.34896	104.889	56.4847	1	1
112	1		1	8.2									48.9589	20.5908	4.03712	96.7701	41.364	0	1
3	1		1	8			5	16		151	205		43.69	16.2051	2.48941	70.6891	41.1683	1	1
3	1			11.5			86	205		n/a	n/a		44.8224	15.8756	1.93298	75.0245	38.2641	1	0
33	1		1	2.5			28	41		404	220		34.598	16.7081	2.5629	76.053	39.5506	0	1
21	1		1	31.8			0	n/a		340	n/a		34.4906	15.6755	2.86022	72.881	39.3639	0	1
43	1			4.3			16	26		174	177		36.8404	15.9678	2.78668	80.8856	41.9011	0	0
	1			5.2									44.277	17.7013	2.27935	88.2389	52.3401	0	0
75	1		1	7.7			0			238			57.6466	18.192	2.88948	89.1281	41.2353	1	1
60	1			8.2			0	28		274	332		55.9675	15.8137	2.17139	86.2256	38.9238	0	0
8	1		1	6.5			9	49		227	323		39.4029	18.1068	3.09324	87.7259	43.6857	0	0
17	1		1	15.5			16	n/a		442	n/a		45.8366	19.0069	3.29516	81.6587	48.7885	0	1
108	1			4.44			14	8		188	197		45.4236	16.4431	2.6078	96.1352	45.2454	1	0
	1			2.7			n/a	72		n/a	316		52.395	15.8894	2.88394	68.2454	44.1472	1	0
52	1		1	20.1			15	43		n/a	n/a		42.5552	19.5553	3.34069	94.744	51.848	1	0
114	2			8			9	0		149	180		60.1288	19.7918	2.75804	101.823	59.6062	1	0
97	2			23.2			47	47		n/a	209		43.8891	15.7836	3.12491	81.4219	41.9037	0	1
	2		1	11.3			10	38		n/a	173		38.0969	15.8607	2.19709	69.4793	40.499	1	2
74	2		1	5.9			n/a	n/a		n/a	n/a		43.318	16.455	2.21933	72.252	44.0889	1	0
39	2		1	5.5			60	n/a		778	n/a		52.2829	21.0824	2.47955	99.1563	45.2943	1	0
	2		1	11.5			29	22		298	215		48.5444	18.0056	2.76601	78.5434	48.0222	1	0
123	2		1	14.5			5	16		151	205		50.1161	17.1175	4.2321	82.582	37.3343	0	1
35	2			7.4			0	n/a		n/a	n/a		51.5032	18.1009	2.77584	81.3021	48.6439	1	1
72	2			9.5			0	0		196	251		49.1967	19.6682	2.53262	98.0432	63.4565	0	1
	3			1.5			9	33		223	344		45.1367	17.8226	2.9754	91.6879	42.3942	1	1
89	3			4.4			0	0		213	282		45.3323	19.0655	3.73808	89.6019	41.3233	0	0
48	3			5.5			77	7		216	250		42.3299	17.623	2.44121	77.1993	41.9363	1	1
20	3			5.5			47	7		231	259		47.0059	18.3928	2.8843	81.7117	40.9486	1	0
71	3			7			10	38		n/a	173		47.4949	17.6711	2.73935	88.6339	42.6101	1	0
106	3			3.2			47	47		n/a	209		48.7657	17.5373	3.47212	90.4688	45.2674	1	0
111	3		1	7.2			t1_CRP (mg/l. "<5" = 0)	t2_CRP		t1_LDH	t2_LDH		59.1182	21.6795	2.51031	100.544	45.2693	0	0
35	3		1	22			0	7		226	208		62.5367	20.9159	3.59272	106.076	57.2564	1	1
32	3		1	7.2			0	0		155	247		54.9897	22.034	2.52911	107.439	50.5311	0	1
11	3		1	9			16	26		174	177		58.5188	21.0447	4.16654	108.563	54.3209	1	1
43	3			7.1			0	0		156	217		60.8799	21.7149	2.63038	97.6565	50.2696	0	2
21	3			23.2			0	0		n/a	n/a		66.8098	21.9909	3.06449	113.136	44.1225	1	0
188	3						0	5		156	293		54.9668	20.5328	2.41823	89.4831	55.5506	0	1
90	3			5.4									56.4071	22.0714	3.46116	98.054	49.1383	0	0
6	3			7.9									56.254	19.6257	1.88522	96.2485	40.8681	1	0
111	3		1				0	0		n/a	344		41.9737	17.9708	2.5563	79.7732	39.0686	1	0
2	3		1	2.7			22	0		133	125		46.7124	18.4445	2.08571	81.4201	38.4788	0	0
130	3	1		5.5			11	0		223	144		40.9338	17.742	3.09631	89.8729	46.1166	1	0
130	3	1		5.5			0	10		212	241		43.0346	17.2277	2.45277	78.8585	42.5044	2	1
105	3	1		11.2			0	n/a		340	n/a		50.9671	17.4481	3.07225	86.0696	46.2303	0	1
107	3	1		5.2			0	0		263	263		31.2423	16.5255	1.89683	80.5794	43.2738	2	1
16	3		1	14			47	7		231	259		54.1253	18.4869	4.57067	89.1885	52.4138	1	1
122	3		1	1			0	n/a		275	n/a		50.8124	19.7501	3.02907	94.1824	55.7518	1	1
	3		1	12.1			28	41		404	220		51.882	16.3728	2.60054	80.2153	41.4344	2	1
	3	1		10			n/a	n/a		n/a	n/a		40.7991	17.159	3.36427	80.6417	34.47	0	2
87	3	1		12.2			0	4		n/a	n/a		48.7477	19.2484	3.21343	99.023	45.2381	0	1
5	3	1	1	5.2			0	4		n/a	n/a		44.2085	19.1613	3.34401	97.0627	50.2813	0	0
4	3		1	2.5			0	0		263	263		47.1555	14.3004	2.59555	61.4209	39.9137	0	0
2	3			31.8			9	0		264	161		51.882	16.3728	2.60054	80.2153	41.4344	1	1
84	3			12.1			0	0		n/a	n/a		42.0411	16.6	1.87713	73.2781	44.7006	1	1
127	3	1	1	2.2			30			240			39.2122	15.8118	1.85966	74.3673	40.8901	0	1
74	3	1	1	22			9	0		264	161		43.69	16.2051	2.48941	70.6891	41.1683	0	1
19	3			18.5			9	0		149	180		40.6231	16.0403	2.67786	82.5191	37.6984	0	2
36	3			4.5			30			240			46.2301	19.3516	3.27067	91.5737	54.7065	1	0
103	3			17.4			86	205		n/a	n/a		45.7163	19.0329	2.6365	83.3752	48.5988	2	1
37	3			7.5			0	0		n/a	n/a		45.1045	15.4057	3.80889	74.3238	43.6781	1	1
